# Supplementary material for: Effectiveness of Active Therapy-Based Training to Improve the Balance in Patients with Fibromyalgia: A Systematic Review with Meta-Analysis
Source: J Clin Med. 2020 Nov 22;9(11):3771. doi: 10.3390/jcm9113771 (PMC7700277; doi:10.3390/jcm9113771)
Supplement: Supplementary file 1 [file jcm-09-03771-s001.zip]

Archive with 4 entries (3 files):
- jcm-1005636 Suplementary files/
- jcm-1005636 Suplementary files/Figure S1. Funnel plot for monopedal static balance.tif
- jcm-1005636 Suplementary files/Figure S2. Funnel plot for dynamic  balance.tif
- jcm-1005636 Suplementary files/Figure S3. Funnel plot for functional balance.tif
